# Supplementary material for: Long- and Short-Term Exposures to PM10 Can Shorten Telomere Length in Individuals Affected by Overweight and Obesity
Source: Life (Basel). 2021 Aug 10;11(8):808. doi: 10.3390/life11080808 (PMC8400348; doi:10.3390/life11080808)
Supplement: Supplementary file 1 [file life-11-00808-s001.zip]

Archive with 1 entries (1 files):
- life-1340055-supplementary.pdf
